# Supplementary material for: U1RNP/lncRNA/Transcription Cycle Axis Promotes Tumorigenesis of Hepatocellular Carcinoma
Source: Diagnostics (Basel). 2022 May 3;12(5):1133. doi: 10.3390/diagnostics12051133 (PMC9139874; doi:10.3390/diagnostics12051133)
Supplement: Supplementary file 1 [file diagnostics-12-01133-s001.zip]

Archive with 2 entries (2 files):
- FigS1-3.zip
- Supplementary Table S1. Gene list of transcription cycle.xlsx
