# Supplementary material for: U1RNP/lncRNA/Transcription Cycle Axis Promotes Tumorigenesis of Hepatocellular Carcinoma
Source: Diagnostics (Basel). 2022 May 3;12(5):1133. doi: 10.3390/diagnostics12051133 (PMC9139874; doi:10.3390/diagnostics12051133)
Supplement: Supplementary file 1 [file diagnostics-12-01133-s001.zip › Supplementary Table S1. Gene list of transcription cycle.xlsx]

## Sheet: Sheet2
Genes
CCNH
CCNH
CCNK
CCNL1
CCNT1
CDK1
CDK11
CDK12
CDK13
CDK19
CDK2
CDK4
CDK6
CDK7
CDK8
CTR9
GTF2A1
GTF2A2
GTF2B
GTF2E1
GTF2E2
GTF2F1
GTF2F2
GTF2H1
GTF2H1
GTF2H2
GTF2H3
GTF2H4
GTF2H4
GTF2H5
GTF3C6
LEO1
MED1
MED10
MED11
MED12
MED12L
MED13
MED13L
MED14
MED15
MED16
MED17
MED20
MED21
MED21
MED22
MED23
MED24
MED25
MED26
MED28
MED29
MED30
MED30
MED30
MED31
MED31
MED4
MED6
MED7
MED7
MED9
MNAT1
NELFA
NELFB
NELFCD
NELFE
NR5A2
PAF1
POLR2A
POLR2B
POLR2C
POLR2C
POLR2D
POLR2E
POLR2F
POLR2G
POLR2I
POLR2J
POLR2J2
POLR2J3
POLR2K
POLR2L
POLR2M
RTF1
SUPT4H1
SUPT5H
SUPT6H
TAF1
TAF10
TAF11
TAF12
TAF13
TAF1A
TAF1B
TAF1C
TAF2
TAF4
TAF5
TAF6
TAF6L
TAF7
TAF9
TAF9B
TBP
TBP
XBP1
